# Supplementary material for: Study on the Function and Mechanism of Lin28B in the Formation of Chicken Primordial Germ Cells
Source: Animals (Basel). 2020 Dec 28;11(1):43. doi: 10.3390/ani11010043 (PMC7823903; doi:10.3390/ani11010043)
Supplement: Supplementary file 1 [file animals-11-00043-s001.zip]

Archive with 3 entries (3 files):
- S Table2.docx
- S Table3.docx
- S Table1.docx
